# Supplementary material for: Exploiting ferrofluidic wetting for miniature soft machines
Source: Nat Commun. 2022 Dec 23;13:7919. doi: 10.1038/s41467-022-35646-y (PMC9789085; doi:10.1038/s41467-022-35646-y)
Supplement: Supplementary file 15 — Source Data [file 41467_2022_35646_MOESM15_ESM.zip]

Archive with 21 entries (11 files):
- Source Data/Figure 2D/
- Source Data/Figure 2D/Figure 2D.xlsx
- Source Data/Figure 2E/
- Source Data/Figure 2E/Figure 2E.xlsx
- Source Data/Supplementary Figure 12/
- Source Data/Supplementary Figure 12/Figure S12.xlsx
- Source Data/Supplementary Figure 13/
- Source Data/Supplementary Figure 13/Figure S13.xlsx
- Source Data/Supplementary Figure 17/
- Source Data/Supplementary Figure 17/Figure S17.xlsx
- Source Data/Supplementary Figure 2/
- Source Data/Supplementary Figure 2/Figure S2.xlsx
- Source Data/Supplementary Figure 26/
- Source Data/Supplementary Figure 26/Figure S26B.xlsx
- Source Data/Supplementary Figure 26/Figure S26C.xlsx
- Source Data/Supplementary Figure 5/
- Source Data/Supplementary Figure 5/Figure S5.xlsx
- Source Data/Supplementary Figure 7/
- Source Data/Supplementary Figure 7/Figure S7.xlsx
- Source Data/Supplementary Figure 8/
- Source Data/Supplementary Figure 8/Figure S8.xlsx
