# Supplementary material for: Exploiting ferrofluidic wetting for miniature soft machines
Source: Nat Commun. 2022 Dec 23;13:7919. doi: 10.1038/s41467-022-35646-y (PMC9789085; doi:10.1038/s41467-022-35646-y)
Supplement: Supplementary file 15 — Source Data [file 41467_2022_35646_MOESM15_ESM.zip › Source Data/Figure 2D/Figure 2D.xlsx]

## Sheet: Sheet1
Galss				Resin				Hydrogel				Metal				PMMA				Silicone
TIME	Mean	Std		TIME	Mean	Std		TIME	Mean	Std		TIME	Mean	Std		TIME	Mean	Std		TIME	Mean	Std
0	81.3333	0.555778		0	75.1	0.424264		0	147.3	0		0	17.4333	0.188562		0	64.6	0		0	30.8	0
1	80.8	0.244949		1	75.4	0		1	147.3	0		1	17.3	0		1	64.6	0		1	29	0
2	81	0.141421		2	75.4	0		2	147.3	0		2	17.3	0		2	64.6	0		2	27.1	3.55271e-15
3	81	0.141421		3	75.4	0		3	147.3	0		3	17.3	0		3	64.6	0		3	27.1	3.55271e-15
4	81	0.141421		4	75.4	0		4	147.3	0		4	17.3	0		4	64.6	0		4	26.2	0
5	81.1	0		5	75.4	0		5	147.3	0		5	17.3	0		5	64.6	0		5	25.1	3.55271e-15
6	80.7667	0.286744		6	75.4	0		6	147.3	0		6	17.3	0		6	64.6	0		6	23.2	0
7	80.6333	0.329983		7	75.4	0		7	147.3	0		7	17.3	0		7	64.6	0		7	23.2	0
8	81.1	0		8	75.4	0		8	147.3	0		8	17.3	0		8	64.6	0		8	22.2	0
9	80.8667	0.329983		9	75.4	0		9	147.3	0		9	17.3	0		9	64.6	0		9	20.4	0
10	80.4	0		10	75.1	0		10	147.3	0		10	17.3	0		10	64.6	0		10	20.4	0
11	80.4	0		11	75.1	0		11	147.3	0		11	17.3	0		11	64.6	0		11	19.4	0
12	80.4	0		12	75.1	0		12	147.3	0		12	17.3	0		12	64.6	0		12	19.4	0
13	80.4	0		13	75.1	0		13	147.3	0		13	17.3	0		13	64.6	0		13	18.4	0
14	80.8667	0.329983		14	75.1	0		14	147.3	0		14	17.3	0		14	64.6	0		14	17.6	0
15	80.4	0		15	75.1	0		15	147.3	0		15	17.3	0		15	64.6	0		15	17.6	0
16	80.4	0		16	75.1	0		16	147.3	0		16	17.3	0		16	64.6	0		16	16.7	0
17	80.4	0		17	75.1	0		17	147.3	0		17	17.3	0		17	64.6	0		17	16.7	0
18	80.4	0		18	75.1	0		18	147.3	0		18	17.3	0		18	64.6	0		18	16.4	0
19	80.4	0		19	75.1	0		19	147.3	0		19	17.3	0		19	64.6	0		19	16.4	0
20	80.4	0		20	75.1	0		20	147.3	0		20	17.3	0		20	64.6	0		20	16.4	0
