# Supplementary material for: Exploiting ferrofluidic wetting for miniature soft machines
Source: Nat Commun. 2022 Dec 23;13:7919. doi: 10.1038/s41467-022-35646-y (PMC9789085; doi:10.1038/s41467-022-35646-y)
Supplement: Supplementary file 15 — Source Data [file 41467_2022_35646_MOESM15_ESM.zip › Source Data/Figure 2E/Figure 2E.xlsx]

## Sheet: Sheet1
Hydrogel	0.44mT/mm
Glass	1.125 mT/mm
Resin	1.4 mT/mm
PMMA	1.725 mT/mm
Metal	1.78 mT/mm
Ecoflex	40 mT/mm
