# Supplementary material for: Exploiting ferrofluidic wetting for miniature soft machines
Source: Nat Commun. 2022 Dec 23;13:7919. doi: 10.1038/s41467-022-35646-y (PMC9789085; doi:10.1038/s41467-022-35646-y)
Supplement: Supplementary file 15 — Source Data [file 41467_2022_35646_MOESM15_ESM.zip › Source Data/Supplementary Figure 12/Figure S12.xlsx]

## Sheet: Sheet1
Frequency (Hz)	Velocity (mm/s)
1	12.1628
2	14.3824
3	16.697
4	19.3288
5	20.4902
6	22.6337
7	23.6473
8	21.9561
9	20.8108
10	15.353
11	15.2188
12	14.1139
13	13.9949
14	13.5417
15	12.9921
16	12.843
17	12.8047
18	12.6219
19	12.1795
20	12.1771
21	9.94954
22	9.85075
23	9.23594
24	8.84008
25	8.8
