# Supplementary material for: Exploiting ferrofluidic wetting for miniature soft machines
Source: Nat Commun. 2022 Dec 23;13:7919. doi: 10.1038/s41467-022-35646-y (PMC9789085; doi:10.1038/s41467-022-35646-y)
Supplement: Supplementary file 15 — Source Data [file 41467_2022_35646_MOESM15_ESM.zip › Source Data/Supplementary Figure 13/Figure S13.xlsx]

## Sheet: Sheet1
Frequency (Hz)	Velocity (mm/s)
1	1.4413
2	2.35714
3	4.58333
4	4.88889
5	6.92593
6	7.91667
7	10.3889
8	10.5431
9	11.7737
10	12.6874
11	13.8778
12	13.5563
13	12.6645
14	12.4717
15	12.0949
16	11.9435
17	10.9127
18	10.061
19	9.72222
20	8.94309
21	8.14815
22	7.98838
23	7.52909
24	5.18353
25	5.07692
