# Supplementary material for: Exploiting ferrofluidic wetting for miniature soft machines
Source: Nat Commun. 2022 Dec 23;13:7919. doi: 10.1038/s41467-022-35646-y (PMC9789085; doi:10.1038/s41467-022-35646-y)
Supplement: Supplementary file 15 — Source Data [file 41467_2022_35646_MOESM15_ESM.zip › Source Data/Supplementary Figure 17/Figure S17.xlsx]

## Sheet: Sheet1
concentration (µg/mL)	Viability	STD
0	1	0.0383
25	1.06639	0.00987
50	1.01153	0.03349
100	0.97016	0.01868
200	0.82544	0.14174
400	0.91537	0.04577
800	1.10762	0.08176
