# Supplementary material for: Exploiting ferrofluidic wetting for miniature soft machines
Source: Nat Commun. 2022 Dec 23;13:7919. doi: 10.1038/s41467-022-35646-y (PMC9789085; doi:10.1038/s41467-022-35646-y)
Supplement: Supplementary file 15 — Source Data [file 41467_2022_35646_MOESM15_ESM.zip › Source Data/Supplementary Figure 2/Figure S2.xlsx]

## Sheet: Sheet1
Substare	Ferrofluid	Hydrocarbon oil
Glass	7.25	14
Hydrogel	8.4	12.4
Metal	3.9	3.4
Resin	6.66	3.5
Silicone	44.6	31.1
PMMA	3.5	3.7
