# Supplementary material for: Exploiting ferrofluidic wetting for miniature soft machines
Source: Nat Commun. 2022 Dec 23;13:7919. doi: 10.1038/s41467-022-35646-y (PMC9789085; doi:10.1038/s41467-022-35646-y)
Supplement: Supplementary file 15 — Source Data [file 41467_2022_35646_MOESM15_ESM.zip › Source Data/Supplementary Figure 26/Figure S26B.xlsx]

## Sheet: Sheet1
Distance (mm)	Velocity (mm/s)	STD
2	0.066	0.005
3	0.0785	0.01
4	0.1475	0.02
5	0.06	0.008
6	0.0495	0.005
