# Supplementary material for: Exploiting ferrofluidic wetting for miniature soft machines
Source: Nat Commun. 2022 Dec 23;13:7919. doi: 10.1038/s41467-022-35646-y (PMC9789085; doi:10.1038/s41467-022-35646-y)
Supplement: Supplementary file 15 — Source Data [file 41467_2022_35646_MOESM15_ESM.zip › Source Data/Supplementary Figure 26/Figure S26C.xlsx]

## Sheet: Sheet1
Frequency (Hz)	Velocity (mm/s)	STD
0.1	0.06	0.01828
0.2	0.079	0.01172
0.3	0.0915	0.01768
0.4	0.1035	0.00566
0.5	0.1045	0.01061
0.6	0.13	0.0195
0.7	0.16	0.02687
0.8	0.177	0.01131
0.9	0.181	0.0099
1	0.1845	0.01344
1.1	0.1815	0.00354
1.2	0.174	0.00141
1.3	0.1695	0.00212
1.4	0.154	0.01828
1.5	0.0745	0.01182
1.6	0.036	0.00849
