# Supplementary material for: Exploiting ferrofluidic wetting for miniature soft machines
Source: Nat Commun. 2022 Dec 23;13:7919. doi: 10.1038/s41467-022-35646-y (PMC9789085; doi:10.1038/s41467-022-35646-y)
Supplement: Supplementary file 15 — Source Data [file 41467_2022_35646_MOESM15_ESM.zip › Source Data/Supplementary Figure 5/Figure S5.xlsx]

## Sheet: Sheet1
Strength (mT)	Length(mm)	Width(mm)		Strength (mT)	Aspect Ratio
0	2	2		0	1
1	2.16667	2		1	1.08333
2	2.46667	1.83333		2	1.34545
3	3.66667	1.5		3	2.44444
4	4.66667	1.16667		4	4
5	5.33333	1.11667		5	4.77612
6	6.33333	1		6	6.33333
7	7	1		7	7
8	7.33333	0.93333		8	7.85714
9	7.5	0.83333		9	9
