# Supplementary material for: Exploiting ferrofluidic wetting for miniature soft machines
Source: Nat Commun. 2022 Dec 23;13:7919. doi: 10.1038/s41467-022-35646-y (PMC9789085; doi:10.1038/s41467-022-35646-y)
Supplement: Supplementary file 15 — Source Data [file 41467_2022_35646_MOESM15_ESM.zip › Source Data/Supplementary Figure 7/Figure S7.xlsx]

## Sheet: Sheet1
Frequency (Hz)	Velocity (mm/s)
1	0.87803
2	1.0172
3	2.41641
4	2.41928
5	4.2885
6	4.71735
7	8.10492
8	8.79297
9	16.5981
10	15.6695
11	14.3295
12	12.6437
13	12.0162
14	11.8951
15	11.7146
16	11.3169
17	10.706
18	9.81705
19	9.17584
20	8.02948
21	5.81137
22	5.345
23	4.29855
24	2.07861
25	1.05002
