# Supplementary material for: Exploiting ferrofluidic wetting for miniature soft machines
Source: Nat Commun. 2022 Dec 23;13:7919. doi: 10.1038/s41467-022-35646-y (PMC9789085; doi:10.1038/s41467-022-35646-y)
Supplement: Supplementary file 15 — Source Data [file 41467_2022_35646_MOESM15_ESM.zip › Source Data/Supplementary Figure 8/Figure S8.xlsx]

## Sheet: Sheet1
Strength (mT)	Length(mm)	Width(mm)		Strength (mT)	Aspect Ratio
0	1.63636	2.18182		0	0.75
1	1.63636	2.18182		1	0.75
2	2	2		2	1
3	2.72727	1.81818		3	1.5
4	3.63636	1.45455		4	2.5
5	4.36364	1.27273		5	3.42857
6	4.54545	1.23636		6	3.67647
7	5.09091	1.2		7	4.24242
8	5.09091	1.16364		8	4.375
9	5.45455	1.09091		9	5
